# Supplementary material for: Genome-wide association analysis identifies a susceptibility locus for sporadic vestibular schwannoma at 9p21
Source: Brain. 2022 Dec 22;146(7):2861–8. doi: 10.1093/brain/awac478 (PMC10317144; doi:10.1093/brain/awac478)
Supplement: awac478_Supplementary_Data [file awac478_supplementary_data.zip › brain-2022-01721-File008.xlsx]

## Sheet: Supp Table 1
Name	Primer sequence 5'>3'
rs1537371_F	CAATGAATTGACGGGGAGCTG
rs1537371_R	TACCACCCCACCATCTCAGTA
Supplementary table 1. Primer sequences for characterisation of SNP rs1537371, proxy SNP for lead associated SNP rs1556516 (r²=1)

## Sheet: Supp Table 2
rsID	Chromosome	Position	Ref allele	Other allele	All MAF	Cases MAF	Controls MAF	All OR	All OR lower	All OR upper	Frequentist add p-value
rs10811647	9	22065002	C	G	0.401858	0.337873	0.411369	0.73017	0.652689	0.816849	8.36735e-09
rs10811650	9	22067593	A	G	0.404949	0.340507	0.414527	0.729239	0.651987	0.815643	7.18009e-09
rs10757269	9	22072264	A	G	0.463803	0.392432	0.474411	0.715584	0.641757	0.797905	4.22572e-10
rs9632884	9	22072301	G	C	0.463821	0.391711	0.474539	0.713057	0.639471	0.795111	2.84067e-10
rs9632885	9	22072638	G	A	0.458037	0.386875	0.468614	0.71551	0.641527	0.798026	4.40331e-10
rs10757270	9	22072719	A	G	0.406979	0.339633	0.416989	0.71908	0.642873	0.804321	1.899e-09
rs1831733	9	22076071	T	C	0.454687	0.384246	0.465157	0.717513	0.64324	0.800363	6.3254e-10
rs10757271	9	22076795	A	G	0.465718	0.393339	0.476476	0.712389	0.638918	0.79431	2.43917e-10
rs10811652	9	22077085	A	C	0.465518	0.392948	0.476304	0.711712	0.6383	0.793568	2.2037e-10
rs10116277	9	22081397	G	T	0.460279	0.38288	0.471783	0.694647	0.622708	0.774897	1.32049e-11
rs6475606	9	22081850	C	T	0.466596	0.387727	0.478318	0.69067	0.619288	0.770281	9.2575e-12
rs1333040	9	22083404	C	T	0.42965	0.499445	0.419276	0.723594	0.65028	0.805173	1.60526e-09
rs1537370	9	22084310	C	T	0.460061	0.382966	0.471519	0.695633	0.623594	0.775993	1.57367e-11
rs1970112	9	22085598	T	C	0.454917	0.377751	0.466387	0.694578	0.622486	0.775021	1.41824e-11
rs10738606	9	22088090	A	T	0.467352	0.385785	0.479475	0.681869	0.611342	0.760531	1.10636e-12
rs10738607	9	22088094	A	G	0.467358	0.385786	0.479482	0.681852	0.611328	0.760513	1.10269e-12
rs10757272	9	22088260	C	T	0.472242	0.390366	0.484411	0.681541	0.611177	0.760004	1.43899e-12
rs10757274	9	22096055	A	G	0.474119	0.390716	0.486516	0.67682	0.606954	0.754727	5.73041e-13
rs4977574	9	22098574	A	G	0.47393	0.390407	0.486344	0.676404	0.606573	0.754274	5.33295e-13
rs2891168	9	22098619	A	G	0.468511	0.386167	0.48075	0.67949	0.609221	0.757863	7.05906e-13
rs1537371	9	22099568	C	A	0.47712	0.392403	0.489711	0.672965	0.603543	0.750373	1.67707e-13
rs1556516	9	22100176	G	C	0.477371	0.392476	0.489989	0.672425	0.60306	0.749768	1.46502e-13
rs7859727	9	22102165	C	T	0.469281	0.387039	0.481505	0.679932	0.609642	0.758326	7.22423e-13
rs1537372	9	22103183	G	T	0.417916	0.343192	0.429022	0.695406	0.621893	0.777609	2.62482e-11
rs1537373	9	22103341	T	G	0.476812	0.392428	0.489354	0.673998	0.60447	0.751524	1.97826e-13
rs1333042	9	22103813	A	G	0.477203	0.392471	0.489797	0.672927	0.603511	0.750329	1.58265e-13
rs7859362	9	22105927	T	C	0.492393	0.414492	0.503971	0.696762	0.625412	0.776252	1.24176e-11
rs10757275	9	22106225	G	A	0.483627	0.408199	0.494837	0.704149	0.631905	0.784652	5.07656e-11
rs6475609	9	22106271	A	G	0.492343	0.414479	0.503916	0.696877	0.625515	0.77638	1.26815e-11
rs1333043	9	22106731	T	A	0.492553	0.415144	0.504059	0.698393	0.62689	0.778052	1.68354e-11
rs1412834	9	22110131	T	C	0.493512	0.41569	0.505079	0.697114	0.625753	0.776613	1.40263e-11
rs7341786	9	22112241	A	C	0.495734	0.419956	0.506997	0.704023	0.632039	0.784204	4.46024e-11
rs7341791	9	22112427	A	G	0.495735	0.420012	0.50699	0.704202	0.632202	0.784403	4.5827e-11
rs10511701	9	22112599	T	C	0.488655	0.414571	0.499666	0.709095	0.636484	0.789989	1.1107e-10
rs10733376	9	22114469	G	C	0.493716	0.416921	0.50513	0.70051	0.628826	0.780366	2.58436e-11
rs10738609	9	22114495	A	G	0.483458	0.409216	0.494492	0.708097	0.635471	0.789023	9.63022e-11
rs2383206	9	22115026	A	G	0.492349	0.416348	0.503645	0.703023	0.631071	0.783179	4.02832e-11
rs944797	9	22115286	T	C	0.492342	0.416345	0.503637	0.703036	0.631082	0.783194	4.04021e-11
rs1004638	9	22115589	A	T	0.493817	0.416941	0.505243	0.700252	0.628595	0.780078	2.49418e-11
rs2383207	9	22115959	A	G	0.498924	0.420871	0.510525	0.696766	0.625542	0.7761	1.72875e-11
rs1537374	9	22116046	A	G	0.493726	0.416938	0.505139	0.700535	0.628849	0.780393	2.65596e-11
rs1537375	9	22116071	T	C	0.486431	0.411396	0.497584	0.705723	0.633389	0.786317	6.77762e-11
rs1537376	9	22116220	T	C	0.492344	0.416347	0.503639	0.703039	0.631085	0.783197	4.04004e-11
rs10738610	9	22123766	A	C	0.478423	0.401939	0.48979	0.70009	0.628114	0.780313	2.36663e-11
rs1333046	9	22124123	T	A	0.481083	0.403707	0.492583	0.697416	0.625758	0.777279	1.42062e-11
rs7857118	9	22124140	A	T	0.489704	0.409978	0.501554	0.690546	0.619737	0.769445	3.59928e-12
rs10757277	9	22124450	A	G	0.467273	0.389939	0.478767	0.695873	0.624014	0.776006	1.1769e-11
rs10811656	9	22124472	C	T	0.467538	0.390485	0.478991	0.69685	0.624906	0.777076	1.30911e-11
rs10757278	9	22124477	A	G	0.471462	0.393249	0.483087	0.693505	0.621984	0.773251	9.38445e-12
rs1333047	9	22124504	A	T	0.475989	0.396161	0.487854	0.688737	0.617785	0.767838	2.59452e-12
rs10757279	9	22124630	A	G	0.467486	0.390003	0.479002	0.695406	0.623598	0.775483	1.03758e-11
rs4977575	9	22124744	C	G	0.476203	0.396191	0.488096	0.688159	0.617267	0.767193	2.24125e-12
rs1333048	9	22125347	A	C	0.485251	0.407773	0.496767	0.697505	0.625934	0.777261	1.71343e-11
rs1333049	9	22125503	G	C	0.468179	0.391471	0.47958	0.698089	0.626044	0.778425	1.43438e-11
Supplementary table 2. SNPs with P-values < 5x10⁻⁸ in association analysis at the 9p21 risk locus. Note: minor allele frequency not necessarily risk allele.

## Sheet: Supp Table 3
Genomic Locus	rsID	Chromosome	Position	P-value	Start	End
1	rs145283845	1	37206287	5.70935e-06	37206287	37206287
2	rs6683123	1	74106487	1.89987e-06	74019038	74129905
3	rs73910511	2	3348017	6.34457e-08	3312411	3432289
4	rs143566853	2	23960606	2.05602e-06	23894755	24617202
5	rs113909770	2	143641551	5.49024e-06	143641551	143679973
6	rs139839818	3	23775703	1.00339e-06	23775703	23786838
7	rs34779176	3	88541612	1.2755e-06	88502200	88595799
8	rs7668541	4	152216154	6.79705e-06	151598989	152222739
9	rs11734167	4	157015269	8.32583e-06	156986594	157028207
10	rs115403498	5	5167481	3.36665e-06	5167481	5167481
11	rs180755891	5	171721711	8.68473e-06	171721711	171726702
12	rs9394822	6	41632629	8.8221e-06	41632629	41639575
13	rs2670396	6	67208679	5.78545e-06	67192661	67247455
14	rs2293286	6	161550999	4.53158e-06	161550999	161550999
15	rs11238349	7	55156071	1.05e-07	55131064	55161043
16	rs147936255	7	73992743	4.11109e-06	73992743	73992743
17	rs76423404	8	30906111	7.69048e-06	30906111	30906111
18	rs311398	8	55080059	2.36989e-06	55080059	55128007
19	rs1556516	9	22100176	1.46502e-13	21950446	22125503
20	rs113377951	9	76779423	6.29833e-06	76779423	76779423
21	rs4934068	10	86827609	4.73637e-06	86668927	86914480
22	rs7087412	10	102080338	2.92062e-06	102080338	102080338
23	rs112277746	10	107394416	3.75786e-06	107105955	107636903
24	rs79873818	10	128196189	1.1823e-06	128196189	128224320
25	rs138641986	11	2426649	2.47631e-06	2426649	2426649
26	rs140318868	11	129232051	8.67248e-06	129232051	129232051
27	rs118082474	12	20186669	2.02323e-06	20186669	20186669
28	rs186814577	12	25579059	8.16965e-06	25537855	25668071
29	rs10850997	12	119046134	5.25886e-06	119016407	119135447
30	rs4770989	13	27049046	5.35434e-06	27036747	27049613
31	rs9599965	13	73081033	1.47536e-06	73081033	73085550
32	rs111433582	13	105749758	2.74285e-07	105749758	105749758
33	rs12886404	14	88200639	2.03019e-06	88154129	88208532
34	rs111843049	19	876357	9.03419e-06	876357	876357
35	rs137872210	19	2155040	2.21225e-06	2103255	2248717
36	rs13050340	21	40205813	5.84737e-06	40185397	40223337
37	rs2078795	22	23204972	3.22926e-06	23204972	23204972
Supplementary table 3. Genomic risk loci with P-value < 1x10⁻⁶ in association analysis. Locus with P-value < 5x10⁻⁸ highlighted in bold.
